# Supplementary material for: The Impact of Parental Behaviors on Children’s Lifestyle, Dietary Habits, Screen Time, Sleep Patterns, Mental Health, and BMI: A Scoping Review
Source: Children (Basel). 2025 Feb 8;12(2):203. doi: 10.3390/children12020203 (PMC11854690; doi:10.3390/children12020203)
Supplement: Supplementary file 1 [file children-12-00203-s001.zip]

Archive with 1 entries (1 files):
- children-3411346-supplementary.pdf
